# Supplementary material for: The Contribution of Massively Parallel Sequencing in Disclosing Unusual Tri- and Tetra-Allelic Type Patterns Detected at the Multicopy Loci DYS385a/b and DYF387S1
Source: Int J Mol Sci. 2026 Mar 6;27(5):2434. doi: 10.3390/ijms27052434 (PMC12986293; doi:10.3390/ijms27052434)
Supplement: Supplementary file 1 [file ijms-27-02434-s001.zip]

Archive with 1 entries (1 files):
- ijms-4177202-supplementary.xlsx
